# Supplementary material for: Furin Drives Colorectal Cancer Progression and Chemoresistance Through the TGF-β/ERK Signaling Pathway
Source: Cells. 2025 Dec 25;15(1):43. doi: 10.3390/cells15010043 (PMC12785517; doi:10.3390/cells15010043)
Supplement: Supplementary file 1 [file cells-15-00043-s001.zip]

Archive with 1 entries (1 files):
- cells-4046224-supplementary.pdf
